# Supplementary material for: How a pregnant woman’s relationships with her siblings relate to her mental health: a prenatal allocare perspective
Source: Evol Med Public Health. 2021 Dec 20;10(1):1–20. doi: 10.1093/emph/eoab044 (PMC8830312; doi:10.1093/emph/eoab044)
Supplement: eoab044_Supplementary_Data [file eoab044_Supplementary_Data.zip]

Archive with 2 entries (2 files):
- Siblings_SupplementalTables_19jun21_RR.docx
- supplement 2.docx
